# Supplementary material for: A Hitchhiker Guide to Structural Variant Calling: A Comprehensive Benchmark Through Different Sequencing Technologies
Source: Biomedicines. 2025 Aug 9;13(8):1949. doi: 10.3390/biomedicines13081949 (PMC12383524; doi:10.3390/biomedicines13081949)
Supplement: Supplementary file 1 [file biomedicines-13-01949-s001.zip]

Archive with 6 entries (6 files):
- Supplementary_figure S1.png
- TableS1.xlsx
- TableS2.xlsx
- TableS3.xlsx
- TableS4.xlsx
- TableS5.xlsx
