# Supplementary material for: A Hitchhiker Guide to Structural Variant Calling: A Comprehensive Benchmark Through Different Sequencing Technologies
Source: Biomedicines. 2025 Aug 9;13(8):1949. doi: 10.3390/biomedicines13081949 (PMC12383524; doi:10.3390/biomedicines13081949)
Supplement: Supplementary file 1 [file biomedicines-13-01949-s001.zip › TableS1.xlsx]

## Sheet: TableS1
Table S1: Benchmark of ten different SV scalling algorithms for short read Illumina Whole Genome Sequencing. Method: Algorithm used to call SVs; SV_type: type of evaluated SV; Interval: length bin of evaluated SV; TP: number of true positives; FP: number of false positives; FN: number of false negatives; Precision: precision metric calculated by witty.er; Recall:recall metric calculated by witty.…
Method	SV_Type	Interval	TP	FP	FN	Precision	Recall	F1Score
Lumpy	DEL	50-99	289	28	1147	0.9105	0.2013	0.3296
Lumpy	DEL	100-499	1252	134	751	0.9025	0.6251	0.7386
Lumpy	DEL	500-999	131	30	66	0.8182	0.665	0.7337
Lumpy	DEL	1000-4999	287	19	101	0.9399	0.7397	0.8279
Lumpy	DEL	5000-9999	89	6	15	0.9406	0.8558	0.8962
Lumpy	DEL	10000-19999	15	2	3	0.8889	0.8333	0.8602
Lumpy	DEL	>20000	9	39	4	0.2041	0.6923	0.3152
Lumpy	DEL	ALL	2072	258	2087	0.8896	0.4982	0.6387
inGAP	DEL	50-99	0	1	1436	0	0	NA
inGAP	DEL	100-499	431	200	1572	0.6694	0.2152	0.3257
inGAP	DEL	500-999	154	396	43	0.3242	0.7817	0.4584
inGAP	DEL	1000-4999	344	8	44	0.978	0.8866	0.93
inGAP	DEL	5000-9999	96	3	8	0.9714	0.9231	0.9466
inGAP	DEL	10000-19999	16	3	2	0.85	0.8889	0.869
inGAP	DEL	>20000	11	9	2	0.5714	0.8462	0.6822
inGAP	DEL	ALL	1052	620	3107	0.6355	0.2529	0.3619
DELLY	DEL	50-99	371	52	1065	0.8753	0.2584	0.399
DELLY	DEL	100-499	1255	203	748	0.8618	0.6266	0.7256
DELLY	DEL	500-999	144	48	53	0.7563	0.731	0.7434
DELLY	DEL	1000-4999	357	39	31	0.906	0.9201	0.913
DELLY	DEL	5000-9999	97	12	7	0.8966	0.9327	0.9143
DELLY	DEL	10000-19999	16	3	2	0.8571	0.8889	0.8727
DELLY	DEL	>20000	12	153	1	0.0947	0.9231	0.1717
DELLY	DEL	ALL	2252	510	1907	0.8181	0.5415	0.6517
MATCHCLIP	DEL	50-99	379	32	1057	0.9221	0.2639	0.4104
MATCHCLIP	DEL	100-499	1168	73	835	0.9418	0.5831	0.7203
MATCHCLIP	DEL	500-999	125	6	72	0.9571	0.6345	0.7631
MATCHCLIP	DEL	1000-4999	301	8	87	0.9755	0.7758	0.8643
MATCHCLIP	DEL	5000-9999	79	1	25	0.9884	0.7596	0.859
MATCHCLIP	DEL	10000-19999	13	1	5	0.9333	0.7222	0.8143
MATCHCLIP	DEL	>20000	7	9	6	0.4375	0.5385	0.4828
MATCHCLIP	DEL	ALL	2072	130	2087	0.9422	0.4982	0.6518
Manta	DEL	50-99	635	39	801	0.9418	0.4422	0.6018
Manta	DEL	100-499	1327	91	676	0.9364	0.6625	0.776
Manta	DEL	500-999	128	3	69	0.9774	0.6497	0.7806
Manta	DEL	1000-4999	331	10	57	0.9717	0.8531	0.9085
Manta	DEL	5000-9999	91	4	13	0.9604	0.875	0.9157
Manta	DEL	10000-19999	15	0	3	1	0.8333	0.9091
Manta	DEL	>20000	10	18	3	0.3793	0.7692	0.5081
Manta	DEL	ALL	2537	165	1622	0.9396	0.61	0.7398
SoftSV	DEL	50-99	282	210	1154	0.5679	0.1964	0.2918
SoftSV	DEL	100-499	1058	578	945	0.6439	0.5282	0.5803
SoftSV	DEL	500-999	135	88	62	0.6106	0.6853	0.6458
SoftSV	DEL	1000-4999	300	19	88	0.9417	0.7732	0.8492
SoftSV	DEL	5000-9999	85	8	19	0.9184	0.8173	0.8649
SoftSV	DEL	10000-19999	15	1	3	0.9412	0.8333	0.884
SoftSV	DEL	>20000	9	116	4	0.1008	0.6923	0.1759
SoftSV	DEL	ALL	1884	1020	2275	0.6489	0.453	0.5335
Wham	DEL	50-99	1	8	1435	0	0.0007	0
Wham	DEL	100-499	14	5	1989	0.75	0.007	0.0138
Wham	DEL	500-999	41	0	156	1	0.2081	0.3445
Wham	DEL	1000-4999	102	6	286	0.9469	0.2629	0.4115
Wham	DEL	5000-9999	25	0	79	1	0.2404	0.3876
Wham	DEL	10000-19999	6	0	12	1	0.3333	0.5
Wham	DEL	>20000	5	8	8	0.5	0.3846	0.4348
Wham	DEL	ALL	194	27	3965	0.8821	0.0466	0.0886
CNVnator	DEL	50-99	0	0	1436	NA	0	NA
CNVnator	DEL	100-499	0	0	2003	NA	0	NA
CNVnator	DEL	500-999	0	0	197	NA	0	NA
CNVnator	DEL	1000-4999	23	1	365	0.9524	0.0593	0.1116
CNVnator	DEL	5000-9999	40	7	64	0.8679	0.3846	0.533
CNVnator	DEL	10000-19999	16	5	2	0.7826	0.8889	0.8324
CNVnator	DEL	>20000	10	30	3	0.2683	0.7692	0.3978
CNVnator	DEL	ALL	89	43	4070	0.6884	0.0214	0.0415
DRAGENv4.2	DEL	50-99	998	168	438	0.8548	0.695	0.7667
DRAGENv4.2	DEL	100-499	1563	181	440	0.8967	0.7803	0.8345
DRAGENv4.2	DEL	500-999	163	7	34	0.9591	0.8274	0.8884
DRAGENv4.2	DEL	1000-4999	352	3	36	0.9916	0.9072	0.9475
DRAGENv4.2	DEL	5000-9999	96	0	8	1	0.9231	0.96
DRAGENv4.2	DEL	10000-19999	15	0	3	1	0.8333	0.9091
DRAGENv4.2	DEL	>20000	9	2	4	0.8182	0.6923	0.75
DRAGENv4.2	DEL	ALL	3196	361	963	0.8986	0.7685	0.8284
DRAGENv4.0	DEL	50-99	755	57	681	0.929	0.5258	0.6715
DRAGENv4.0	DEL	100-499	1400	53	603	0.9637	0.699	0.8103
DRAGENv4.0	DEL	500-999	145	3	52	0.9797	0.736	0.8406
DRAGENv4.0	DEL	1000-4999	341	2	47	0.9942	0.8789	0.933
DRAGENv4.0	DEL	5000-9999	96	0	8	1	0.9231	0.96
DRAGENv4.0	DEL	10000-19999	16	0	2	1	0.8889	0.9412
DRAGENv4.0	DEL	>20000	9	0	4	1	0.6923	0.8182
DRAGENv4.0	DEL	ALL	2762	115	1397	0.96	0.6641	0.7851
