# Supplementary material for: A Hitchhiker Guide to Structural Variant Calling: A Comprehensive Benchmark Through Different Sequencing Technologies
Source: Biomedicines. 2025 Aug 9;13(8):1949. doi: 10.3390/biomedicines13081949 (PMC12383524; doi:10.3390/biomedicines13081949)
Supplement: Supplementary file 1 [file biomedicines-13-01949-s001.zip › TableS2.xlsx]

## Sheet: TableS2
Table S2: Benchmark of four different alignment algorithms for short read Illumina Whole Genome Sequencing, calling SV using Manta. Method: Algorithm used to align reads prior to SV calling; SV_type: type of evaluated SV; Interval: length bin of evaluated SV; TP: number of true positives; FP: number of false positives; FN: number of false negatives; Precision: precision metric calculated by witty…
Method	SV_Type	Interval	TP	FP	FN	Precision	Recall	F1Score
dragmap	DEL	50-99	771	56	665	0.931707	0.536908	0.681242
dragmap	DEL	100-499	1259	28	744	0.978362	0.628557	0.765386
dragmap	DEL	500-999	122	2	75	0.984	0.619289	0.760163
dragmap	DEL	1000-4999	278	6	110	0.978799	0.716495	0.827354
dragmap	DEL	5000-9999	73	2	31	0.973333	0.701923	0.815642
dragmap	DEL	10000-19999	15	0	3	1	0.833333	0.909091
dragmap	DEL	>20000	9	1	4	0.9	0.692308	0.782609
dragmap	DEL	ALL	2527	95	1632	0.963768	0.607598	0.745318
bwa	DEL	50-99	879	89	557	0.907098	0.612117	0.73097
bwa	DEL	100-499	1336	52	667	0.962804	0.667	0.788058
bwa	DEL	500-999	123	5	74	0.961538	0.624365	0.757109
bwa	DEL	1000-4999	279	10	109	0.965157	0.719072	0.824137
bwa	DEL	5000-9999	75	3	29	0.961538	0.721154	0.824176
bwa	DEL	10000-19999	15	0	3	1	0.833333	0.909091
bwa	DEL	>20000	10	2	3	0.833333	0.769231	0.8
bwa	DEL	ALL	2717	161	1442	0.944058	0.653282	0.772204
bowtie2	DEL	50-99	671	30	765	0.956835	0.46727	0.627904
bowtie2	DEL	100-499	1178	30	825	0.975288	0.588118	0.733763
bowtie2	DEL	500-999	14	0	183	1	0.071066	0.132701
bowtie2	DEL	1000-4999	40	0	348	1	0.103093	0.186916
bowtie2	DEL	5000-9999	23	0	81	1	0.221154	0.362205
bowtie2	DEL	10000-19999	4	0	14	1	0.222222	0.363636
bowtie2	DEL	>20000	2	0	11	1	0.153846	0.266667
bowtie2	DEL	ALL	1932	60	2227	0.96988	0.464535	0.628191
dragenAlign	DEL	50-99	635	39	801	0.941791	0.442201	0.601825
dragenAlign	DEL	100-499	1327	91	676	0.936364	0.662506	0.775982
dragenAlign	DEL	500-999	128	3	69	0.977444	0.649746	0.780598
dragenAlign	DEL	1000-4999	331	10	57	0.971671	0.853093	0.908529
dragenAlign	DEL	5000-9999	91	4	13	0.960396	0.875	0.915711
dragenAlign	DEL	10000-19999	15	0	3	1	0.833333	0.909091
dragenAlign	DEL	>20000	10	18	3	0.37931	0.769231	0.508083
dragenAlign	DEL	ALL	2537	165	1622	0.939627	0.610002	0.739757
minimap	DEL	50-99	953	116	483	0.890875	0.663649	0.760655
minimap	DEL	100-499	1481	82	522	0.947771	0.739391	0.830712
minimap	DEL	500-999	133	3	64	0.978261	0.675127	0.798905
minimap	DEL	1000-4999	298	6	90	0.980132	0.768041	0.861221
minimap	DEL	5000-9999	81	1	23	0.987805	0.778846	0.870968
minimap	DEL	10000-19999	14	0	4	1	0.777778	0.875
minimap	DEL	>20000	9	2	4	0.818182	0.692308	0.75
minimap	DEL	ALL	2969	210	1190	0.933962	0.713874	0.80922
