# Supplementary material for: A Hitchhiker Guide to Structural Variant Calling: A Comprehensive Benchmark Through Different Sequencing Technologies
Source: Biomedicines. 2025 Aug 9;13(8):1949. doi: 10.3390/biomedicines13081949 (PMC12383524; doi:10.3390/biomedicines13081949)
Supplement: Supplementary file 1 [file biomedicines-13-01949-s001.zip › TableS3.xlsx]

## Sheet: Table S3
Table S3: Benchmark of two different reference genome for short read Illumina Whole Genome Sequencing, calling SV using DRAGEN v4.2. Reference: Reference used for SV calling; SV_type: type of evaluated SV; Interval: length bin of evaluated SV; TP: number of true positives; FP: number of false positives; FN: number of false negatives; Precision: precision metric calculated by witty.er; Recall:reca…
Reference	SV_Type	Interval	TP	FP	FN	Precision	Recall	F1Score
multigenome	DEL	50-99	998	168	438	0.8548	0.695	0.7667
multigenome	DEL	100-499	1563	181	440	0.8967	0.7803	0.8345
multigenome	DEL	500-999	163	7	34	0.9591	0.8274	0.8884
multigenome	DEL	1000-4999	352	3	36	0.9916	0.9072	0.9475
multigenome	DEL	5000-9999	96	0	8	1	0.9231	0.96
multigenome	DEL	10000-19999	15	0	3	1	0.8333	0.9091
multigenome	DEL	>20000	9	2	4	0.8182	0.6923	0.75
multigenome	DEL	ALL	3196	361	963	0.8986	0.7685	0.8284
GRCh38	DEL	50-99	755	57	681	0.929	0.5258	0.6715
GRCh38	DEL	100-499	1400	53	603	0.9637	0.699	0.8103
GRCh38	DEL	500-999	145	3	52	0.9797	0.736	0.8406
GRCh38	DEL	1000-4999	341	2	47	0.9942	0.8789	0.933
GRCh38	DEL	5000-9999	96	0	8	1	0.9231	0.96
GRCh38	DEL	10000-19999	16	0	2	1	0.8889	0.9412
GRCh38	DEL	>20000	9	0	4	1	0.6923	0.8182
GRCh38	DEL	ALL	2762	115	1397	0.96	0.6641	0.7851
