# Supplementary material for: A Hitchhiker Guide to Structural Variant Calling: A Comprehensive Benchmark Through Different Sequencing Technologies
Source: Biomedicines. 2025 Aug 9;13(8):1949. doi: 10.3390/biomedicines13081949 (PMC12383524; doi:10.3390/biomedicines13081949)
Supplement: Supplementary file 1 [file biomedicines-13-01949-s001.zip › TableS4.xlsx]

## Sheet: TableS4
Table S4: Benchmark of five different SV calling algorithms, using four different alignment algorithms for Oxford Nanopore long read Whole Genome Sequencing. Method: Algorithm used for SV calling; SV_type: type of evaluated SV; Alignment algorithm: software used to align data; Interval: length bin of evaluated SV; TP: number of true positives; FP: number of false positives; FN: number of false ne…
Method	SV_Type	Alignment algorithm	Interval	TP	FP	FN	Precision	Recall	F1Score	Coverage
nanovar	DEL	minimap	50-99	825	137	611	0.8568	0.5745	0.6878	5X
nanovar	DEL	minimap	100-499	1322	169	681	0.8872	0.66	0.7569	5X
nanovar	DEL	minimap	500-999	114	13	83	0.9	0.5787	0.7044	5X
nanovar	DEL	minimap	1000-4999	269	6	119	0.9782	0.6933	0.8115	5X
nanovar	DEL	minimap	5000-9999	74	0	30	1	0.7115	0.8315	5X
nanovar	DEL	minimap	10000-19999	12	0	6	1	0.6667	0.8	5X
nanovar	DEL	minimap	>20000	8	0	5	1	0.6154	0.7619	5X
nanovar	DEL	minimap	ALL	2624	325	1535	0.89	0.6309	0.7384	5X
dysgu	DEL	ngmlr	50-99	321	280	1115	0.5278	0.2235	0.3141	5X
dysgu	DEL	ngmlr	100-499	893	157	1110	0.8505	0.4458	0.585	5X
dysgu	DEL	ngmlr	500-999	118	5	79	0.9603	0.599	0.7378	5X
dysgu	DEL	ngmlr	1000-4999	234	5	154	0.9788	0.6031	0.7463	5X
dysgu	DEL	ngmlr	5000-9999	22	0	82	1	0.2115	0.3492	5X
dysgu	DEL	ngmlr	10000-19999	2	0	16	1	0.1111	0.2	5X
dysgu	DEL	ngmlr	>20000	1	0	12	1	0.0769	0.1429	5X
dysgu	DEL	ngmlr	ALL	1591	447	2568	0.7798	0.3825	0.5133	5X
cutesv	DEL	ngmlr	50-99	590	410	846	0.5904	0.4109	0.4845	5X
cutesv	DEL	ngmlr	100-499	1267	229	736	0.8468	0.6326	0.7242	5X
cutesv	DEL	ngmlr	500-999	119	6	78	0.9538	0.6041	0.7397	5X
cutesv	DEL	ngmlr	1000-4999	272	8	116	0.9713	0.701	0.8143	5X
cutesv	DEL	ngmlr	5000-9999	69	0	35	1	0.6635	0.7977	5X
cutesv	DEL	ngmlr	10000-19999	11	0	7	1	0.6111	0.7586	5X
cutesv	DEL	ngmlr	>20000	8	0	5	1	0.6154	0.7619	5X
cutesv	DEL	ngmlr	ALL	2336	653	1823	0.7819	0.5617	0.6537	5X
dysgu	DEL	winnowmap	50-99	564	84	872	0.8683	0.3928	0.5409	5X
dysgu	DEL	winnowmap	100-499	988	102	1015	0.9062	0.4933	0.6388	5X
dysgu	DEL	winnowmap	500-999	123	3	74	0.9767	0.6244	0.7618	5X
dysgu	DEL	winnowmap	1000-4999	233	6	155	0.9746	0.6005	0.7431	5X
dysgu	DEL	winnowmap	5000-9999	56	0	48	1	0.5385	0.7	5X
dysgu	DEL	winnowmap	10000-19999	5	0	13	1	0.2778	0.4348	5X
dysgu	DEL	winnowmap	>20000	1	0	12	1	0.0769	0.1429	5X
dysgu	DEL	winnowmap	ALL	1970	195	2189	0.9094	0.4737	0.6229	5X
nanovar	DEL	lra	50-99	631	177	805	0.782	0.4394	0.5627	5X
nanovar	DEL	lra	100-499	1291	146	712	0.8985	0.6445	0.7506	5X
nanovar	DEL	lra	500-999	111	6	86	0.9496	0.5635	0.7072	5X
nanovar	DEL	lra	1000-4999	252	4	136	0.9844	0.6495	0.7826	5X
nanovar	DEL	lra	5000-9999	66	0	38	1	0.6346	0.7765	5X
nanovar	DEL	lra	10000-19999	10	0	8	1	0.5556	0.7143	5X
nanovar	DEL	lra	>20000	6	0	7	1	0.4615	0.6316	5X
nanovar	DEL	lra	ALL	2367	333	1792	0.877	0.5691	0.6903	5X
cutesv	DEL	winnowmap	50-99	855	172	581	0.8325	0.5954	0.6943	5X
cutesv	DEL	winnowmap	100-499	1343	169	660	0.8883	0.6705	0.7642	5X
cutesv	DEL	winnowmap	500-999	120	6	77	0.9535	0.6091	0.7434	5X
cutesv	DEL	winnowmap	1000-4999	248	10	140	0.9608	0.6392	0.7677	5X
cutesv	DEL	winnowmap	5000-9999	69	0	35	1	0.6635	0.7977	5X
cutesv	DEL	winnowmap	10000-19999	12	0	6	1	0.6667	0.8	5X
cutesv	DEL	winnowmap	>20000	8	0	5	1	0.6154	0.7619	5X
cutesv	DEL	winnowmap	ALL	2655	357	1504	0.8815	0.6384	0.7405	5X
sniffles	DEL	winnowmap	50-99	715	191	721	0.7894	0.4979	0.6107	5X
sniffles	DEL	winnowmap	100-499	1226	210	777	0.8538	0.6121	0.713	5X
sniffles	DEL	winnowmap	500-999	112	35	85	0.7635	0.5685	0.6517	5X
sniffles	DEL	winnowmap	1000-4999	228	12	160	0.9498	0.5876	0.7261	5X
sniffles	DEL	winnowmap	5000-9999	60	4	44	0.9375	0.5769	0.7143	5X
sniffles	DEL	winnowmap	10000-19999	10	3	8	0.7692	0.5556	0.6452	5X
sniffles	DEL	winnowmap	>20000	5	0	8	1	0.3846	0.5556	5X
sniffles	DEL	winnowmap	ALL	2356	455	1803	0.8382	0.5665	0.6761	5X
duet	DEL	ngmlr	50-99	595	407	841	0.5942	0.4143	0.4882	5X
duet	DEL	ngmlr	100-499	1270	228	733	0.8477	0.634	0.7255	5X
duet	DEL	ngmlr	500-999	120	6	77	0.9542	0.6091	0.7436	5X
duet	DEL	ngmlr	1000-4999	270	8	118	0.9711	0.6959	0.8108	5X
duet	DEL	ngmlr	5000-9999	51	0	53	1	0.4904	0.6581	5X
duet	DEL	ngmlr	10000-19999	9	0	9	1	0.5	0.6667	5X
duet	DEL	ngmlr	>20000	6	0	7	1	0.4615	0.6316	5X
duet	DEL	ngmlr	ALL	2321	649	1838	0.7818	0.5581	0.6512	5X
nanovar	DEL	winnowmap	50-99	828	131	608	0.8625	0.5766	0.6912	5X
nanovar	DEL	winnowmap	100-499	1335	155	668	0.8967	0.6665	0.7646	5X
nanovar	DEL	winnowmap	500-999	113	4	84	0.9672	0.5736	0.7201	5X
nanovar	DEL	winnowmap	1000-4999	246	7	142	0.9722	0.634	0.7675	5X
nanovar	DEL	winnowmap	5000-9999	70	1	34	0.9859	0.6731	0.8	5X
nanovar	DEL	winnowmap	10000-19999	11	0	7	1	0.6111	0.7586	5X
nanovar	DEL	winnowmap	>20000	8	0	5	1	0.6154	0.7619	5X
nanovar	DEL	winnowmap	ALL	2611	298	1548	0.8978	0.6278	0.7389	5X
duet	DEL	lra	50-99	667	234	769	0.7431	0.4645	0.5717	5X
duet	DEL	lra	100-499	1324	139	679	0.9043	0.661	0.7638	5X
duet	DEL	lra	500-999	120	7	77	0.9457	0.6091	0.741	5X
duet	DEL	lra	1000-4999	272	4	116	0.9854	0.701	0.8192	5X
duet	DEL	lra	5000-9999	68	0	36	1	0.6538	0.7907	5X
duet	DEL	lra	10000-19999	11	0	7	1	0.6111	0.7586	5X
duet	DEL	lra	>20000	6	0	7	1	0.4615	0.6316	5X
duet	DEL	lra	ALL	2468	384	1691	0.8654	0.5934	0.7041	5X
sniffles	DEL	ngmlr	50-99	504	390	932	0.5568	0.351	0.4306	5X
sniffles	DEL	ngmlr	100-499	1118	270	885	0.8076	0.5582	0.6601	5X
sniffles	DEL	ngmlr	500-999	106	51	91	0.6832	0.5381	0.602	5X
sniffles	DEL	ngmlr	1000-4999	248	13	140	0.9502	0.6392	0.7643	5X
sniffles	DEL	ngmlr	5000-9999	29	5	75	0.8529	0.2788	0.4203	5X
sniffles	DEL	ngmlr	10000-19999	8	2	10	0.8	0.4444	0.5714	5X
sniffles	DEL	ngmlr	>20000	8	0	5	1	0.6154	0.7619	5X
sniffles	DEL	ngmlr	ALL	2021	731	2138	0.7349	0.4859	0.585	5X
sniffles	DEL	lra	50-99	549	257	887	0.6819	0.3823	0.4899	5X
sniffles	DEL	lra	100-499	1190	185	813	0.8654	0.5941	0.7045	5X
sniffles	DEL	lra	500-999	109	34	88	0.7703	0.5533	0.644	5X
sniffles	DEL	lra	1000-4999	250	8	138	0.9689	0.6443	0.774	5X
sniffles	DEL	lra	5000-9999	57	3	47	0.95	0.5481	0.6951	5X
sniffles	DEL	lra	10000-19999	8	3	10	0.7273	0.4444	0.5517	5X
sniffles	DEL	lra	>20000	6	0	7	1	0.4615	0.6316	5X
sniffles	DEL	lra	ALL	2169	490	1990	0.8161	0.5215	0.6364	5X
dysgu	DEL	lra	50-99	369	121	1067	0.749	0.257	0.3826	5X
dysgu	DEL	lra	100-499	848	81	1155	0.9128	0.4234	0.5784	5X
dysgu	DEL	lra	500-999	107	5	90	0.9561	0.5431	0.6928	5X
dysgu	DEL	lra	1000-4999	232	3	156	0.9872	0.5979	0.7448	5X
dysgu	DEL	lra	5000-9999	49	0	55	1	0.4712	0.6405	5X
dysgu	DEL	lra	10000-19999	9	0	9	1	0.5	0.6667	5X
dysgu	DEL	lra	>20000	5	0	8	1	0.3846	0.5556	5X
dysgu	DEL	lra	ALL	1619	210	2540	0.8847	0.3893	0.5407	5X
dysgu	DEL	minimap	50-99	562	84	874	0.8679	0.3914	0.5395	5X
dysgu	DEL	minimap	100-499	979	126	1024	0.8858	0.4888	0.6299	5X
dysgu	DEL	minimap	500-999	118	9	79	0.9302	0.599	0.7287	5X
dysgu	DEL	minimap	1000-4999	265	9	123	0.9668	0.683	0.8005	5X
dysgu	DEL	minimap	5000-9999	66	0	38	1	0.6346	0.7765	5X
dysgu	DEL	minimap	10000-19999	11	0	7	1	0.6111	0.7586	5X
dysgu	DEL	minimap	>20000	1	0	12	1	0.0769	0.1429	5X
dysgu	DEL	minimap	ALL	2002	228	2157	0.8973	0.4814	0.6266	5X
duet	DEL	minimap	50-99	864	171	572	0.8351	0.6017	0.6994	5X
duet	DEL	minimap	100-499	1338	172	665	0.8859	0.668	0.7617	5X
duet	DEL	minimap	500-999	120	19	77	0.8671	0.6091	0.7156	5X
duet	DEL	minimap	1000-4999	278	10	110	0.9649	0.7165	0.8224	5X
duet	DEL	minimap	5000-9999	73	0	31	1	0.7019	0.8249	5X
duet	DEL	minimap	10000-19999	12	0	6	1	0.6667	0.8	5X
duet	DEL	minimap	>20000	6	0	7	1	0.4615	0.6316	5X
duet	DEL	minimap	ALL	2691	372	1468	0.8786	0.647	0.7452	5X
cutesv	DEL	lra	50-99	656	232	780	0.7416	0.4568	0.5654	5X
cutesv	DEL	lra	100-499	1315	137	688	0.9051	0.6565	0.761	5X
cutesv	DEL	lra	500-999	119	6	78	0.9528	0.6041	0.7394	5X
cutesv	DEL	lra	1000-4999	270	4	118	0.9853	0.6959	0.8157	5X
cutesv	DEL	lra	5000-9999	67	0	37	1	0.6442	0.7836	5X
cutesv	DEL	lra	10000-19999	11	0	7	1	0.6111	0.7586	5X
cutesv	DEL	lra	>20000	6	0	7	1	0.4615	0.6316	5X
cutesv	DEL	lra	ALL	2444	379	1715	0.8658	0.5876	0.7001	5X
cutesv	DEL	minimap	50-99	855	173	581	0.832	0.5954	0.6941	5X
cutesv	DEL	minimap	100-499	1333	182	670	0.8797	0.6655	0.7578	5X
cutesv	DEL	minimap	500-999	120	20	77	0.8611	0.6091	0.7135	5X
cutesv	DEL	minimap	1000-4999	277	9	111	0.9681	0.7139	0.8218	5X
cutesv	DEL	minimap	5000-9999	74	1	30	0.9867	0.7115	0.8268	5X
cutesv	DEL	minimap	10000-19999	12	0	6	1	0.6667	0.8	5X
cutesv	DEL	minimap	>20000	8	0	5	1	0.6154	0.7619	5X
cutesv	DEL	minimap	ALL	2679	385	1480	0.8743	0.6441	0.7418	5X
nanovar	DEL	ngmlr	50-99	560	396	876	0.5827	0.39	0.4672	5X
nanovar	DEL	ngmlr	100-499	1268	207	735	0.8605	0.6331	0.7295	5X
nanovar	DEL	ngmlr	500-999	116	6	81	0.9538	0.5888	0.7282	5X
nanovar	DEL	ngmlr	1000-4999	270	6	118	0.9783	0.6959	0.8133	5X
nanovar	DEL	ngmlr	5000-9999	71	0	33	1	0.6827	0.8114	5X
nanovar	DEL	ngmlr	10000-19999	11	0	7	1	0.6111	0.7586	5X
nanovar	DEL	ngmlr	>20000	8	1	5	0.8889	0.6154	0.7273	5X
nanovar	DEL	ngmlr	ALL	2304	616	1855	0.7899	0.554	0.6512	5X
sniffles	DEL	minimap	50-99	713	192	723	0.7878	0.4965	0.6091	5X
sniffles	DEL	minimap	100-499	1207	248	796	0.8296	0.6026	0.6981	5X
sniffles	DEL	minimap	500-999	106	47	91	0.6968	0.5381	0.6072	5X
sniffles	DEL	minimap	1000-4999	253	13	135	0.9509	0.6521	0.7736	5X
sniffles	DEL	minimap	5000-9999	66	5	38	0.9296	0.6346	0.7543	5X
sniffles	DEL	minimap	10000-19999	11	3	7	0.7857	0.6111	0.6875	5X
sniffles	DEL	minimap	>20000	6	0	7	1	0.4615	0.6316	5X
sniffles	DEL	minimap	ALL	2362	508	1797	0.8231	0.5679	0.6721	5X
duet	DEL	winnowmap	50-99	863	170	573	0.8354	0.601	0.6991	5X
duet	DEL	winnowmap	100-499	1347	172	656	0.8868	0.6725	0.7649	5X
duet	DEL	winnowmap	500-999	121	6	76	0.9538	0.6142	0.7472	5X
duet	DEL	winnowmap	1000-4999	249	11	139	0.9572	0.6418	0.7684	5X
duet	DEL	winnowmap	5000-9999	68	0	36	1	0.6538	0.7907	5X
duet	DEL	winnowmap	10000-19999	11	0	7	1	0.6111	0.7586	5X
duet	DEL	winnowmap	>20000	6	0	7	1	0.4615	0.6316	5X
duet	DEL	winnowmap	ALL	2665	359	1494	0.8813	0.6408	0.742	5X
nanovar	DEL	winnowmap	50-99	1009	174	427	0.8519	0.7026	0.7701	10X
nanovar	DEL	winnowmap	100-499	1622	220	381	0.8813	0.8098	0.844	10X
nanovar	DEL	winnowmap	500-999	148	7	49	0.9571	0.7513	0.8418	10X
nanovar	DEL	winnowmap	1000-4999	301	5	87	0.9838	0.7758	0.8675	10X
nanovar	DEL	winnowmap	5000-9999	87	0	17	1	0.8365	0.911	10X
nanovar	DEL	winnowmap	10000-19999	13	0	5	1	0.7222	0.8387	10X
nanovar	DEL	winnowmap	>20000	10	0	3	1	0.7692	0.8696	10X
nanovar	DEL	winnowmap	ALL	3190	406	969	0.8876	0.767	0.8229	10X
dysgu	DEL	ngmlr	50-99	596	485	840	0.5433	0.415	0.4706	10X
dysgu	DEL	ngmlr	100-499	1413	264	590	0.8424	0.7054	0.7679	10X
dysgu	DEL	ngmlr	500-999	168	11	29	0.9402	0.8528	0.8944	10X
dysgu	DEL	ngmlr	1000-4999	323	5	65	0.9845	0.8325	0.9021	10X
dysgu	DEL	ngmlr	5000-9999	59	1	45	0.9836	0.5673	0.7196	10X
dysgu	DEL	ngmlr	10000-19999	9	1	9	0.9	0.5	0.6429	10X
dysgu	DEL	ngmlr	>20000	4	0	9	1	0.3077	0.4706	10X
dysgu	DEL	ngmlr	ALL	2572	767	1587	0.7689	0.6184	0.6855	10X
nanovar	DEL	lra	50-99	769	224	667	0.776	0.5355	0.6337	10X
nanovar	DEL	lra	100-499	1580	211	423	0.8825	0.7888	0.833	10X
nanovar	DEL	lra	500-999	146	13	51	0.9202	0.7411	0.821	10X
nanovar	DEL	lra	1000-4999	311	5	77	0.9844	0.8015	0.8836	10X
nanovar	DEL	lra	5000-9999	84	1	20	0.9884	0.8077	0.8889	10X
nanovar	DEL	lra	10000-19999	15	0	3	1	0.8333	0.9091	10X
nanovar	DEL	lra	>20000	9	0	4	1	0.6923	0.8182	10X
nanovar	DEL	lra	ALL	2914	454	1245	0.866	0.7006	0.7746	10X
cutesv	DEL	ngmlr	50-99	734	534	702	0.5805	0.5111	0.5436	10X
cutesv	DEL	ngmlr	100-499	1558	285	445	0.8449	0.7778	0.81	10X
cutesv	DEL	ngmlr	500-999	157	12	40	0.9306	0.797	0.8586	10X
cutesv	DEL	ngmlr	1000-4999	329	6	59	0.982	0.8479	0.9101	10X
cutesv	DEL	ngmlr	5000-9999	85	1	19	0.9885	0.8173	0.8948	10X
cutesv	DEL	ngmlr	10000-19999	13	1	5	0.9286	0.7222	0.8125	10X
cutesv	DEL	ngmlr	>20000	11	0	2	1	0.8462	0.9167	10X
cutesv	DEL	ngmlr	ALL	2887	839	1272	0.7751	0.6942	0.7324	10X
dysgu	DEL	winnowmap	50-99	989	171	447	0.85	0.6887	0.7609	10X
dysgu	DEL	winnowmap	100-499	1560	170	443	0.9017	0.7788	0.8358	10X
dysgu	DEL	winnowmap	500-999	170	9	27	0.9505	0.8629	0.9046	10X
dysgu	DEL	winnowmap	1000-4999	330	11	58	0.9674	0.8505	0.9052	10X
dysgu	DEL	winnowmap	5000-9999	84	0	20	1	0.8077	0.8936	10X
dysgu	DEL	winnowmap	10000-19999	10	0	8	1	0.5556	0.7143	10X
dysgu	DEL	winnowmap	>20000	4	0	9	1	0.3077	0.4706	10X
dysgu	DEL	winnowmap	ALL	3147	361	1012	0.8965	0.7567	0.8207	10X
nanovar	DEL	ngmlr	50-99	671	494	765	0.5741	0.4673	0.5152	10X
nanovar	DEL	ngmlr	100-499	1526	292	477	0.84	0.7619	0.799	10X
nanovar	DEL	ngmlr	500-999	155	11	42	0.9368	0.7868	0.8553	10X
nanovar	DEL	ngmlr	1000-4999	317	7	71	0.9785	0.817	0.8905	10X
nanovar	DEL	ngmlr	5000-9999	90	1	14	0.9895	0.8654	0.9233	10X
nanovar	DEL	ngmlr	10000-19999	14	0	4	1	0.7778	0.875	10X
nanovar	DEL	ngmlr	>20000	11	1	2	0.9231	0.8462	0.8829	10X
nanovar	DEL	ngmlr	ALL	2784	806	1375	0.7765	0.6694	0.719	10X
cutesv	DEL	winnowmap	50-99	1077	229	359	0.8256	0.75	0.786	10X
cutesv	DEL	winnowmap	100-499	1653	221	350	0.8818	0.8253	0.8526	10X
cutesv	DEL	winnowmap	500-999	157	11	40	0.9357	0.797	0.8608	10X
cutesv	DEL	winnowmap	1000-4999	313	14	75	0.9568	0.8067	0.8754	10X
cutesv	DEL	winnowmap	5000-9999	86	1	18	0.989	0.8269	0.9007	10X
cutesv	DEL	winnowmap	10000-19999	15	0	3	1	0.8333	0.9091	10X
cutesv	DEL	winnowmap	>20000	10	0	3	1	0.7692	0.8696	10X
cutesv	DEL	winnowmap	ALL	3311	476	848	0.8745	0.7961	0.8335	10X
sniffles	DEL	winnowmap	50-99	987	238	449	0.8057	0.6873	0.7418	10X
sniffles	DEL	winnowmap	100-499	1557	273	446	0.8511	0.7773	0.8125	10X
sniffles	DEL	winnowmap	500-999	147	36	50	0.8065	0.7462	0.7752	10X
sniffles	DEL	winnowmap	1000-4999	291	23	97	0.9265	0.75	0.829	10X
sniffles	DEL	winnowmap	5000-9999	83	6	21	0.9326	0.7981	0.8601	10X
sniffles	DEL	winnowmap	10000-19999	12	2	6	0.8571	0.6667	0.75	10X
sniffles	DEL	winnowmap	>20000	8	0	5	1	0.6154	0.7619	10X
sniffles	DEL	winnowmap	ALL	3085	578	1074	0.8424	0.7418	0.7889	10X
duet	DEL	ngmlr	50-99	768	559	668	0.5806	0.5348	0.5568	10X
duet	DEL	ngmlr	100-499	1594	298	409	0.842	0.7958	0.8182	10X
duet	DEL	ngmlr	500-999	164	14	33	0.9239	0.8325	0.8758	10X
duet	DEL	ngmlr	1000-4999	341	7	47	0.9798	0.8789	0.9266	10X
duet	DEL	ngmlr	5000-9999	82	0	22	1	0.7885	0.8817	10X
duet	DEL	ngmlr	10000-19999	12	0	6	1	0.6667	0.8	10X
duet	DEL	ngmlr	>20000	9	0	4	1	0.6923	0.8182	10X
duet	DEL	ngmlr	ALL	2970	878	1189	0.7723	0.7141	0.7421	10X
nanovar	DEL	minimap	50-99	1012	161	424	0.8623	0.7047	0.7756	10X
nanovar	DEL	minimap	100-499	1611	250	392	0.8663	0.8043	0.8342	10X
nanovar	DEL	minimap	500-999	147	19	50	0.8902	0.7462	0.8118	10X
nanovar	DEL	minimap	1000-4999	321	6	67	0.9815	0.8273	0.8979	10X
nanovar	DEL	minimap	5000-9999	87	0	17	1	0.8365	0.911	10X
nanovar	DEL	minimap	10000-19999	15	0	3	1	0.8333	0.9091	10X
nanovar	DEL	minimap	>20000	11	0	2	1	0.8462	0.9167	10X
nanovar	DEL	minimap	ALL	3204	436	955	0.8806	0.7704	0.8218	10X
duet	DEL	lra	50-99	857	328	579	0.7271	0.5968	0.6555	10X
duet	DEL	lra	100-499	1660	214	343	0.8849	0.8288	0.8559	10X
duet	DEL	lra	500-999	164	17	33	0.9071	0.8325	0.8682	10X
duet	DEL	lra	1000-4999	340	8	48	0.9769	0.8763	0.9239	10X
duet	DEL	lra	5000-9999	90	1	14	0.9892	0.8654	0.9232	10X
duet	DEL	lra	10000-19999	13	0	5	1	0.7222	0.8387	10X
duet	DEL	lra	>20000	8	0	5	1	0.6154	0.7619	10X
duet	DEL	lra	ALL	3132	568	1027	0.8467	0.7531	0.7971	10X
sniffles	DEL	ngmlr	50-99	666	516	770	0.5612	0.4638	0.5079	10X
sniffles	DEL	ngmlr	100-499	1434	345	569	0.8075	0.7159	0.759	10X
sniffles	DEL	ngmlr	500-999	145	49	52	0.7513	0.736	0.7436	10X
sniffles	DEL	ngmlr	1000-4999	312	21	76	0.9371	0.8041	0.8655	10X
sniffles	DEL	ngmlr	5000-9999	55	8	49	0.875	0.5288	0.6592	10X
sniffles	DEL	ngmlr	10000-19999	11	1	7	0.9167	0.6111	0.7333	10X
sniffles	DEL	ngmlr	>20000	10	0	3	1	0.7692	0.8696	10X
sniffles	DEL	ngmlr	ALL	2633	940	1526	0.7379	0.6331	0.6815	10X
sniffles	DEL	lra	50-99	744	348	692	0.6836	0.5181	0.5895	10X
sniffles	DEL	lra	100-499	1507	247	496	0.8587	0.7524	0.802	10X
sniffles	DEL	lra	500-999	146	33	51	0.8216	0.7411	0.7793	10X
sniffles	DEL	lra	1000-4999	307	11	81	0.9652	0.7912	0.8696	10X
sniffles	DEL	lra	5000-9999	77	2	27	0.9747	0.7404	0.8415	10X
sniffles	DEL	lra	10000-19999	11	1	7	0.9167	0.6111	0.7333	10X
sniffles	DEL	lra	>20000	11	0	2	1	0.8462	0.9167	10X
sniffles	DEL	lra	ALL	2803	642	1356	0.814	0.674	0.7374	10X
dysgu	DEL	lra	50-99	701	240	735	0.7411	0.4882	0.5886	10X
dysgu	DEL	lra	100-499	1442	164	561	0.8976	0.7199	0.799	10X
dysgu	DEL	lra	500-999	160	17	37	0.905	0.8122	0.8561	10X
dysgu	DEL	lra	1000-4999	320	7	68	0.9785	0.8247	0.895	10X
dysgu	DEL	lra	5000-9999	77	0	27	1	0.7404	0.8508	10X
dysgu	DEL	lra	10000-19999	14	0	4	1	0.7778	0.875	10X
dysgu	DEL	lra	>20000	8	0	5	1	0.6154	0.7619	10X
dysgu	DEL	lra	ALL	2722	428	1437	0.8633	0.6545	0.7445	10X
dysgu	DEL	minimap	50-99	987	161	449	0.8571	0.6873	0.7629	10X
dysgu	DEL	minimap	100-499	1537	195	466	0.8874	0.7673	0.823	10X
dysgu	DEL	minimap	500-999	164	16	33	0.9126	0.8325	0.8707	10X
dysgu	DEL	minimap	1000-4999	345	12	43	0.966	0.8892	0.926	10X
dysgu	DEL	minimap	5000-9999	90	1	14	0.9892	0.8654	0.9232	10X
dysgu	DEL	minimap	10000-19999	15	0	3	1	0.8333	0.9091	10X
dysgu	DEL	minimap	>20000	6	0	7	1	0.4615	0.6316	10X
dysgu	DEL	minimap	ALL	3144	385	1015	0.8903	0.756	0.8176	10X
duet	DEL	minimap	50-99	1131	224	305	0.8357	0.7876	0.8109	10X
duet	DEL	minimap	100-499	1677	242	326	0.8735	0.8372	0.855	10X
duet	DEL	minimap	500-999	160	24	37	0.8717	0.8122	0.8409	10X
duet	DEL	minimap	1000-4999	341	17	47	0.9522	0.8789	0.9141	10X
duet	DEL	minimap	5000-9999	94	0	10	1	0.9038	0.9495	10X
duet	DEL	minimap	10000-19999	13	0	5	1	0.7222	0.8387	10X
duet	DEL	minimap	>20000	8	0	5	1	0.6154	0.7619	10X
duet	DEL	minimap	ALL	3424	507	735	0.8711	0.8233	0.8465	10X
cutesv	DEL	lra	50-99	808	317	628	0.7222	0.5627	0.6325	10X
cutesv	DEL	lra	100-499	1617	199	386	0.8897	0.8073	0.8465	10X
cutesv	DEL	lra	500-999	156	14	41	0.9181	0.7919	0.8503	10X
cutesv	DEL	lra	1000-4999	328	7	60	0.979	0.8454	0.9073	10X
cutesv	DEL	lra	5000-9999	84	1	20	0.9885	0.8077	0.889	10X
cutesv	DEL	lra	10000-19999	14	0	4	1	0.7778	0.875	10X
cutesv	DEL	lra	>20000	10	0	3	1	0.7692	0.8696	10X
cutesv	DEL	lra	ALL	3017	538	1142	0.8489	0.7254	0.7823	10X
cutesv	DEL	minimap	50-99	1080	220	356	0.8317	0.7521	0.7899	10X
cutesv	DEL	minimap	100-499	1637	240	366	0.8718	0.8173	0.8437	10X
cutesv	DEL	minimap	500-999	153	22	44	0.8764	0.7766	0.8235	10X
cutesv	DEL	minimap	1000-4999	329	16	59	0.9534	0.8479	0.8976	10X
cutesv	DEL	minimap	5000-9999	90	2	14	0.9783	0.8654	0.9184	10X
cutesv	DEL	minimap	10000-19999	15	0	3	1	0.8333	0.9091	10X
cutesv	DEL	minimap	>20000	11	0	2	1	0.8462	0.9167	10X
cutesv	DEL	minimap	ALL	3315	500	844	0.869	0.7971	0.8315	10X
sniffles	DEL	minimap	50-99	986	233	450	0.809	0.6866	0.7428	10X
sniffles	DEL	minimap	100-499	1541	293	462	0.8406	0.7693	0.8034	10X
sniffles	DEL	minimap	500-999	139	45	58	0.7581	0.7056	0.7309	10X
sniffles	DEL	minimap	1000-4999	310	25	78	0.9251	0.799	0.8574	10X
sniffles	DEL	minimap	5000-9999	85	3	19	0.9659	0.8173	0.8854	10X
sniffles	DEL	minimap	10000-19999	14	2	4	0.875	0.7778	0.8235	10X
sniffles	DEL	minimap	>20000	8	0	5	1	0.6154	0.7619	10X
sniffles	DEL	minimap	ALL	3083	601	1076	0.8371	0.7413	0.7863	10X
duet	DEL	winnowmap	50-99	1125	233	311	0.8294	0.7834	0.8058	10X
duet	DEL	winnowmap	100-499	1695	227	308	0.8815	0.8462	0.8635	10X
duet	DEL	winnowmap	500-999	164	12	33	0.933	0.8325	0.8799	10X
duet	DEL	winnowmap	1000-4999	330	17	58	0.9507	0.8505	0.8978	10X
duet	DEL	winnowmap	5000-9999	89	0	15	1	0.8558	0.9223	10X
duet	DEL	winnowmap	10000-19999	13	0	5	1	0.7222	0.8387	10X
duet	DEL	winnowmap	>20000	8	0	5	1	0.6154	0.7619	10X
duet	DEL	winnowmap	ALL	3424	489	735	0.8752	0.8233	0.8484	10X
dysgu	DEL	ngmlr	50-99	747	568	689	0.5614	0.5202	0.54	20X
dysgu	DEL	ngmlr	100-499	1611	307	392	0.8397	0.8043	0.8216	20X
dysgu	DEL	ngmlr	500-999	178	12	19	0.9381	0.9036	0.9205	20X
dysgu	DEL	ngmlr	1000-4999	356	7	32	0.9804	0.9175	0.9479	20X
dysgu	DEL	ngmlr	5000-9999	72	1	32	0.9867	0.6923	0.8137	20X
dysgu	DEL	ngmlr	10000-19999	11	0	7	1	0.6111	0.7586	20X
dysgu	DEL	ngmlr	>20000	8	0	5	1	0.6154	0.7619	20X
dysgu	DEL	ngmlr	ALL	2983	895	1176	0.7679	0.7172	0.7417	20X
cutesv	DEL	ngmlr	50-99	808	569	628	0.5901	0.5627	0.576	20X
cutesv	DEL	ngmlr	100-499	1660	309	343	0.8422	0.8288	0.8354	20X
cutesv	DEL	ngmlr	500-999	172	13	25	0.9312	0.8731	0.9012	20X
cutesv	DEL	ngmlr	1000-4999	365	9	23	0.9759	0.9407	0.958	20X
cutesv	DEL	ngmlr	5000-9999	92	2	12	0.9792	0.8846	0.9295	20X
cutesv	DEL	ngmlr	10000-19999	17	1	1	0.9444	0.9444	0.9444	20X
cutesv	DEL	ngmlr	>20000	11	0	2	1	0.8462	0.9167	20X
cutesv	DEL	ngmlr	ALL	3125	903	1034	0.7761	0.7514	0.7635	20X
dysgu	DEL	winnowmap	50-99	1192	184	244	0.8635	0.8301	0.8465	20X
dysgu	DEL	winnowmap	100-499	1746	199	257	0.8977	0.8717	0.8845	20X
dysgu	DEL	winnowmap	500-999	179	12	18	0.9381	0.9086	0.9232	20X
dysgu	DEL	winnowmap	1000-4999	363	12	25	0.968	0.9356	0.9515	20X
dysgu	DEL	winnowmap	5000-9999	94	0	10	1	0.9038	0.9495	20X
dysgu	DEL	winnowmap	10000-19999	16	0	2	1	0.8889	0.9412	20X
dysgu	DEL	winnowmap	>20000	8	0	5	1	0.6154	0.7619	20X
dysgu	DEL	winnowmap	ALL	3598	407	561	0.8978	0.8651	0.8811	20X
cutesv	DEL	winnowmap	50-99	1157	227	279	0.8372	0.8057	0.8211	20X
cutesv	DEL	winnowmap	100-499	1751	238	252	0.8799	0.8742	0.877	20X
cutesv	DEL	winnowmap	500-999	174	13	23	0.9312	0.8832	0.9066	20X
cutesv	DEL	winnowmap	1000-4999	344	20	44	0.9448	0.8866	0.9148	20X
cutesv	DEL	winnowmap	5000-9999	94	0	10	1	0.9038	0.9495	20X
cutesv	DEL	winnowmap	10000-19999	16	0	2	1	0.8889	0.9412	20X
cutesv	DEL	winnowmap	>20000	11	0	2	1	0.8462	0.9167	20X
cutesv	DEL	winnowmap	ALL	3547	498	612	0.877	0.8528	0.8648	20X
sniffles	DEL	winnowmap	50-99	1139	208	297	0.8459	0.7932	0.8187	20X
sniffles	DEL	winnowmap	100-499	1704	251	299	0.8717	0.8507	0.8611	20X
sniffles	DEL	winnowmap	500-999	175	27	22	0.867	0.8883	0.8775	20X
sniffles	DEL	winnowmap	1000-4999	332	17	56	0.9511	0.8557	0.9009	20X
sniffles	DEL	winnowmap	5000-9999	88	3	16	0.967	0.8462	0.9026	20X
sniffles	DEL	winnowmap	10000-19999	15	0	3	1	0.8333	0.9091	20X
sniffles	DEL	winnowmap	>20000	9	0	4	1	0.6923	0.8182	20X
sniffles	DEL	winnowmap	ALL	3462	506	697	0.8726	0.8324	0.8521	20X
nanovar	DEL	ngmlr	50-99	714	526	722	0.5734	0.4972	0.5326	20X
nanovar	DEL	ngmlr	100-499	1602	288	401	0.8483	0.7998	0.8233	20X
nanovar	DEL	ngmlr	500-999	162	12	35	0.933	0.8223	0.8742	20X
nanovar	DEL	ngmlr	1000-4999	345	7	43	0.9802	0.8892	0.9325	20X
nanovar	DEL	ngmlr	5000-9999	91	1	13	0.9895	0.875	0.9287	20X
nanovar	DEL	ngmlr	10000-19999	15	0	3	1	0.8333	0.9091	20X
nanovar	DEL	ngmlr	>20000	10	1	3	0.9091	0.7692	0.8333	20X
nanovar	DEL	ngmlr	ALL	2939	835	1220	0.7794	0.7067	0.7412	20X
nanovar	DEL	minimap	50-99	1098	164	338	0.8696	0.7646	0.8138	20X
nanovar	DEL	minimap	100-499	1676	235	327	0.8773	0.8367	0.8565	20X
nanovar	DEL	minimap	500-999	157	15	40	0.9143	0.797	0.8516	20X
nanovar	DEL	minimap	1000-4999	341	9	47	0.9741	0.8789	0.9241	20X
nanovar	DEL	minimap	5000-9999	94	2	10	0.9794	0.9038	0.9401	20X
nanovar	DEL	minimap	10000-19999	17	0	1	1	0.9444	0.9714	20X
nanovar	DEL	minimap	>20000	10	0	3	1	0.7692	0.8696	20X
nanovar	DEL	minimap	ALL	3393	425	766	0.8887	0.8158	0.8507	20X
duet	DEL	ngmlr	50-99	818	575	618	0.5905	0.5696	0.5799	20X
duet	DEL	ngmlr	100-499	1674	317	329	0.84	0.8357	0.8379	20X
duet	DEL	ngmlr	500-999	176	15	21	0.9231	0.8934	0.908	20X
duet	DEL	ngmlr	1000-4999	366	10	22	0.9733	0.9433	0.9581	20X
duet	DEL	ngmlr	5000-9999	90	0	14	1	0.8654	0.9278	20X
duet	DEL	ngmlr	10000-19999	17	0	1	1	0.9444	0.9714	20X
duet	DEL	ngmlr	>20000	10	0	3	1	0.7692	0.8696	20X
duet	DEL	ngmlr	ALL	3151	917	1008	0.7749	0.7576	0.7662	20X
nanovar	DEL	winnowmap	50-99	1094	159	342	0.8722	0.7618	0.8133	20X
nanovar	DEL	winnowmap	100-499	1702	215	301	0.8885	0.8497	0.8687	20X
nanovar	DEL	winnowmap	500-999	154	9	43	0.9474	0.7817	0.8566	20X
nanovar	DEL	winnowmap	1000-4999	317	2	71	0.9937	0.817	0.8967	20X
nanovar	DEL	winnowmap	5000-9999	87	0	17	1	0.8365	0.911	20X
nanovar	DEL	winnowmap	10000-19999	13	0	5	1	0.7222	0.8387	20X
nanovar	DEL	winnowmap	>20000	10	0	3	1	0.7692	0.8696	20X
nanovar	DEL	winnowmap	ALL	3377	385	782	0.8979	0.812	0.8528	20X
duet	DEL	lra	50-99	915	333	521	0.737	0.6372	0.6835	20X
duet	DEL	lra	100-499	1729	222	274	0.8853	0.8632	0.8741	20X
duet	DEL	lra	500-999	175	14	22	0.9259	0.8883	0.9067	20X
duet	DEL	lra	1000-4999	367	7	21	0.9812	0.9459	0.9632	20X
duet	DEL	lra	5000-9999	97	0	7	1	0.9327	0.9652	20X
duet	DEL	lra	10000-19999	17	0	1	1	0.9444	0.9714	20X
duet	DEL	lra	>20000	9	0	4	1	0.6923	0.8182	20X
duet	DEL	lra	ALL	3309	576	850	0.8518	0.7956	0.8228	20X
sniffles	DEL	ngmlr	50-99	737	593	699	0.5535	0.5132	0.5326	20X
sniffles	DEL	ngmlr	100-499	1568	348	435	0.8188	0.7828	0.8004	20X
sniffles	DEL	ngmlr	500-999	169	39	28	0.8169	0.8579	0.8369	20X
sniffles	DEL	ngmlr	1000-4999	350	18	38	0.951	0.9021	0.9259	20X
sniffles	DEL	ngmlr	5000-9999	65	5	39	0.9306	0.625	0.7478	20X
sniffles	DEL	ngmlr	10000-19999	14	1	4	0.9333	0.7778	0.8485	20X
sniffles	DEL	ngmlr	>20000	10	0	3	1	0.7692	0.8696	20X
sniffles	DEL	ngmlr	ALL	2913	1004	1246	0.7443	0.7004	0.7217	20X
sniffles	DEL	lra	50-99	868	345	568	0.7177	0.6045	0.6562	20X
sniffles	DEL	lra	100-499	1659	240	344	0.8734	0.8283	0.8502	20X
sniffles	DEL	lra	500-999	169	29	28	0.8557	0.8579	0.8568	20X
sniffles	DEL	lra	1000-4999	346	7	42	0.9801	0.8918	0.9338	20X
sniffles	DEL	lra	5000-9999	91	2	13	0.9785	0.875	0.9239	20X
sniffles	DEL	lra	10000-19999	16	1	2	0.9412	0.8889	0.9143	20X
sniffles	DEL	lra	>20000	11	0	2	1	0.8462	0.9167	20X
sniffles	DEL	lra	ALL	3160	624	999	0.8354	0.7598	0.7958	20X
dysgu	DEL	lra	50-99	933	293	503	0.7566	0.6497	0.6991	20X
dysgu	DEL	lra	100-499	1699	209	304	0.8901	0.8482	0.8686	20X
dysgu	DEL	lra	500-999	176	14	21	0.9271	0.8934	0.9099	20X
dysgu	DEL	lra	1000-4999	373	9	15	0.9763	0.9613	0.9688	20X
dysgu	DEL	lra	5000-9999	98	0	6	1	0.9423	0.9703	20X
dysgu	DEL	lra	10000-19999	18	0	0	1	1	1	20X
dysgu	DEL	lra	>20000	9	0	4	1	0.6923	0.8182	20X
dysgu	DEL	lra	ALL	3306	525	853	0.8619	0.7949	0.8271	20X
dysgu	DEL	minimap	50-99	1186	177	250	0.8679	0.8259	0.8464	20X
dysgu	DEL	minimap	100-499	1726	230	277	0.8824	0.8617	0.8719	20X
dysgu	DEL	minimap	500-999	174	18	23	0.9072	0.8832	0.8951	20X
dysgu	DEL	minimap	1000-4999	372	13	16	0.9659	0.9588	0.9623	20X
dysgu	DEL	minimap	5000-9999	98	1	6	0.99	0.9423	0.9656	20X
dysgu	DEL	minimap	10000-19999	18	0	0	1	1	1	20X
dysgu	DEL	minimap	>20000	9	0	4	1	0.6923	0.8182	20X
dysgu	DEL	minimap	ALL	3583	439	576	0.8902	0.8615	0.8756	20X
duet	DEL	minimap	50-99	1181	226	255	0.8408	0.8224	0.8315	20X
duet	DEL	minimap	100-499	1750	244	253	0.877	0.8737	0.8753	20X
duet	DEL	minimap	500-999	170	28	27	0.86	0.8629	0.8615	20X
duet	DEL	minimap	1000-4999	365	21	23	0.9453	0.9407	0.943	20X
duet	DEL	minimap	5000-9999	94	0	10	1	0.9038	0.9495	20X
duet	DEL	minimap	10000-19999	17	0	1	1	0.9444	0.9714	20X
duet	DEL	minimap	>20000	10	0	3	1	0.7692	0.8696	20X
duet	DEL	minimap	ALL	3587	519	572	0.8737	0.8625	0.868	20X
cutesv	DEL	lra	50-99	892	326	544	0.7362	0.6212	0.6738	20X
cutesv	DEL	lra	100-499	1711	211	292	0.8894	0.8542	0.8715	20X
cutesv	DEL	lra	500-999	175	14	22	0.9259	0.8883	0.9067	20X
cutesv	DEL	lra	1000-4999	364	7	24	0.9811	0.9381	0.9591	20X
cutesv	DEL	lra	5000-9999	96	1	8	0.9898	0.9231	0.9553	20X
cutesv	DEL	lra	10000-19999	17	0	1	1	0.9444	0.9714	20X
cutesv	DEL	lra	>20000	10	0	3	1	0.7692	0.8696	20X
cutesv	DEL	lra	ALL	3265	559	894	0.854	0.785	0.8181	20X
cutesv	DEL	minimap	50-99	1161	228	275	0.8374	0.8085	0.8227	20X
cutesv	DEL	minimap	100-499	1737	259	266	0.8696	0.8672	0.8684	20X
cutesv	DEL	minimap	500-999	168	27	29	0.8629	0.8528	0.8578	20X
cutesv	DEL	minimap	1000-4999	361	21	27	0.9447	0.9304	0.9375	20X
cutesv	DEL	minimap	5000-9999	96	1	8	0.9897	0.9231	0.9552	20X
cutesv	DEL	minimap	10000-19999	17	0	1	1	0.9444	0.9714	20X
cutesv	DEL	minimap	>20000	11	0	2	1	0.8462	0.9167	20X
cutesv	DEL	minimap	ALL	3551	536	608	0.8689	0.8538	0.8613	20X
nanovar	DEL	lra	50-99	847	211	589	0.8004	0.5898	0.6792	20X
nanovar	DEL	lra	100-499	1652	182	351	0.901	0.8248	0.8612	20X
nanovar	DEL	lra	500-999	155	14	42	0.9195	0.7868	0.848	20X
nanovar	DEL	lra	1000-4999	333	4	55	0.9883	0.8582	0.9187	20X
nanovar	DEL	lra	5000-9999	89	1	15	0.989	0.8558	0.9176	20X
nanovar	DEL	lra	10000-19999	16	0	2	1	0.8889	0.9412	20X
nanovar	DEL	lra	>20000	9	0	4	1	0.6923	0.8182	20X
nanovar	DEL	lra	ALL	3101	412	1058	0.8833	0.7456	0.8086	20X
sniffles	DEL	minimap	50-99	1142	202	294	0.8499	0.7953	0.8217	20X
sniffles	DEL	minimap	100-499	1696	271	307	0.8624	0.8467	0.8545	20X
sniffles	DEL	minimap	500-999	165	35	32	0.8276	0.8376	0.8325	20X
sniffles	DEL	minimap	1000-4999	348	21	40	0.9429	0.8969	0.9193	20X
sniffles	DEL	minimap	5000-9999	94	3	10	0.9691	0.9038	0.9353	20X
sniffles	DEL	minimap	10000-19999	16	1	2	0.9412	0.8889	0.9143	20X
sniffles	DEL	minimap	>20000	9	0	4	1	0.6923	0.8182	20X
sniffles	DEL	minimap	ALL	3470	533	689	0.867	0.8343	0.8504	20X
duet	DEL	winnowmap	50-99	1175	220	261	0.8434	0.8182	0.8306	20X
duet	DEL	winnowmap	100-499	1765	232	238	0.8834	0.8812	0.8823	20X
duet	DEL	winnowmap	500-999	175	14	22	0.9267	0.8883	0.9071	20X
duet	DEL	winnowmap	1000-4999	358	19	30	0.9493	0.9227	0.9358	20X
duet	DEL	winnowmap	5000-9999	93	0	11	1	0.8942	0.9442	20X
duet	DEL	winnowmap	10000-19999	16	0	2	1	0.8889	0.9412	20X
duet	DEL	winnowmap	>20000	10	0	3	1	0.7692	0.8696	20X
duet	DEL	winnowmap	ALL	3592	485	567	0.8812	0.8637	0.8724	20X
dysgu	DEL	ngmlr	50-99	782	601	654	0.5604	0.5446	0.5523	30X
dysgu	DEL	ngmlr	100-499	1637	311	366	0.84	0.8173	0.8285	30X
dysgu	DEL	ngmlr	500-999	179	11	18	0.9433	0.9086	0.9256	30X
dysgu	DEL	ngmlr	1000-4999	359	8	29	0.978	0.9253	0.9509	30X
dysgu	DEL	ngmlr	5000-9999	61	1	43	0.9841	0.5865	0.735	30X
dysgu	DEL	ngmlr	10000-19999	8	0	10	1	0.4444	0.6154	30X
dysgu	DEL	ngmlr	>20000	8	0	5	1	0.6154	0.7619	30X
dysgu	DEL	ngmlr	ALL	3034	932	1125	0.7639	0.7295	0.7463	30X
nanovar	DEL	minimap	50-99	1146	171	290	0.8697	0.7981	0.8323	30X
nanovar	DEL	minimap	100-499	1717	245	286	0.8755	0.8572	0.8663	30X
nanovar	DEL	minimap	500-999	160	18	37	0.9011	0.8122	0.8543	30X
nanovar	DEL	minimap	1000-4999	351	10	37	0.9721	0.9046	0.9372	30X
nanovar	DEL	minimap	5000-9999	95	0	9	1	0.9135	0.9548	30X
nanovar	DEL	minimap	10000-19999	17	0	1	1	0.9444	0.9714	30X
nanovar	DEL	minimap	>20000	10	0	3	1	0.7692	0.8696	30X
nanovar	DEL	minimap	ALL	3496	444	663	0.8874	0.8406	0.8634	30X
nanovar	DEL	ngmlr	50-99	745	548	691	0.5749	0.5188	0.5454	30X
nanovar	DEL	ngmlr	100-499	1629	305	374	0.8425	0.8133	0.8277	30X
nanovar	DEL	ngmlr	500-999	169	11	28	0.9405	0.8579	0.8973	30X
nanovar	DEL	ngmlr	1000-4999	357	8	31	0.9781	0.9201	0.9482	30X
nanovar	DEL	ngmlr	5000-9999	93	1	11	0.9897	0.8942	0.9395	30X
nanovar	DEL	ngmlr	10000-19999	15	0	3	1	0.8333	0.9091	30X
nanovar	DEL	ngmlr	>20000	10	1	3	0.9091	0.7692	0.8333	30X
nanovar	DEL	ngmlr	ALL	3018	874	1141	0.7759	0.7257	0.7499	30X
nanovar	DEL	winnowmap	50-99	1143	169	293	0.8705	0.796	0.8316	30X
nanovar	DEL	winnowmap	100-499	1737	230	266	0.8836	0.8672	0.8753	30X
nanovar	DEL	winnowmap	500-999	160	10	37	0.9438	0.8122	0.8731	30X
nanovar	DEL	winnowmap	1000-4999	320	4	68	0.9876	0.8247	0.8988	30X
nanovar	DEL	winnowmap	5000-9999	88	0	16	1	0.8462	0.9167	30X
nanovar	DEL	winnowmap	10000-19999	12	0	6	1	0.6667	0.8	30X
nanovar	DEL	winnowmap	>20000	10	0	3	1	0.7692	0.8696	30X
nanovar	DEL	winnowmap	ALL	3470	413	689	0.8939	0.8343	0.8631	30X
cutesv	DEL	ngmlr	50-99	816	586	620	0.585	0.5682	0.5765	30X
cutesv	DEL	ngmlr	100-499	1675	314	328	0.8413	0.8362	0.8388	30X
cutesv	DEL	ngmlr	500-999	177	14	20	0.9282	0.8985	0.9131	30X
cutesv	DEL	ngmlr	1000-4999	373	10	15	0.9738	0.9613	0.9675	30X
cutesv	DEL	ngmlr	5000-9999	98	1	6	0.9902	0.9423	0.9657	30X
cutesv	DEL	ngmlr	10000-19999	16	1	2	0.9444	0.8889	0.9158	30X
cutesv	DEL	ngmlr	>20000	11	0	2	1	0.8462	0.9167	30X
cutesv	DEL	ngmlr	ALL	3166	926	993	0.774	0.7612	0.7676	30X
dysgu	DEL	winnowmap	50-99	1243	186	193	0.8676	0.8656	0.8666	30X
dysgu	DEL	winnowmap	100-499	1778	204	225	0.897	0.8877	0.8923	30X
dysgu	DEL	winnowmap	500-999	183	11	14	0.9442	0.9289	0.9365	30X
dysgu	DEL	winnowmap	1000-4999	375	12	13	0.9691	0.9665	0.9678	30X
dysgu	DEL	winnowmap	5000-9999	92	0	12	1	0.8846	0.9388	30X
dysgu	DEL	winnowmap	10000-19999	16	0	2	1	0.8889	0.9412	30X
dysgu	DEL	winnowmap	>20000	9	0	4	1	0.6923	0.8182	30X
dysgu	DEL	winnowmap	ALL	3696	413	463	0.899	0.8887	0.8938	30X
cutesv	DEL	winnowmap	50-99	1181	229	255	0.8388	0.8224	0.8306	30X
cutesv	DEL	winnowmap	100-499	1772	244	231	0.8785	0.8847	0.8816	30X
cutesv	DEL	winnowmap	500-999	179	13	18	0.933	0.9086	0.9206	30X
cutesv	DEL	winnowmap	1000-4999	364	15	24	0.9602	0.9381	0.949	30X
cutesv	DEL	winnowmap	5000-9999	95	0	9	1	0.9135	0.9548	30X
cutesv	DEL	winnowmap	10000-19999	17	0	1	1	0.9444	0.9714	30X
cutesv	DEL	winnowmap	>20000	12	0	1	1	0.9231	0.96	30X
cutesv	DEL	winnowmap	ALL	3620	501	539	0.8785	0.8704	0.8745	30X
sniffles	DEL	winnowmap	50-99	1203	201	233	0.8571	0.8377	0.8473	30X
sniffles	DEL	winnowmap	100-499	1745	233	258	0.8821	0.8712	0.8766	30X
sniffles	DEL	winnowmap	500-999	180	22	17	0.8927	0.9137	0.9031	30X
sniffles	DEL	winnowmap	1000-4999	353	16	35	0.9563	0.9098	0.9325	30X
sniffles	DEL	winnowmap	5000-9999	95	1	9	0.9896	0.9135	0.95	30X
sniffles	DEL	winnowmap	10000-19999	15	1	3	0.9375	0.8333	0.8824	30X
sniffles	DEL	winnowmap	>20000	9	0	4	1	0.6923	0.8182	30X
sniffles	DEL	winnowmap	ALL	3600	474	559	0.8837	0.8656	0.8746	30X
duet	DEL	ngmlr	50-99	813	582	623	0.5855	0.5662	0.5757	30X
duet	DEL	ngmlr	100-499	1675	316	328	0.8406	0.8362	0.8384	30X
duet	DEL	ngmlr	500-999	179	14	18	0.9289	0.9086	0.9187	30X
duet	DEL	ngmlr	1000-4999	370	9	18	0.9762	0.9536	0.9648	30X
duet	DEL	ngmlr	5000-9999	95	0	9	1	0.9135	0.9548	30X
duet	DEL	ngmlr	10000-19999	15	0	3	1	0.8333	0.9091	30X
duet	DEL	ngmlr	>20000	8	0	5	1	0.6154	0.7619	30X
duet	DEL	ngmlr	ALL	3155	921	1004	0.7745	0.7586	0.7665	30X
duet	DEL	lra	50-99	917	324	519	0.7437	0.6386	0.6871	30X
duet	DEL	lra	100-499	1734	210	269	0.8909	0.8657	0.8781	30X
duet	DEL	lra	500-999	180	16	17	0.9184	0.9137	0.916	30X
duet	DEL	lra	1000-4999	372	8	16	0.9789	0.9588	0.9687	30X
duet	DEL	lra	5000-9999	100	0	4	1	0.9615	0.9804	30X
duet	DEL	lra	10000-19999	17	0	1	1	0.9444	0.9714	30X
duet	DEL	lra	>20000	10	0	3	1	0.7692	0.8696	30X
duet	DEL	lra	ALL	3330	558	829	0.8566	0.8007	0.8277	30X
sniffles	DEL	ngmlr	50-99	758	628	678	0.5459	0.5279	0.5367	30X
sniffles	DEL	ngmlr	100-499	1609	341	394	0.8256	0.8033	0.8143	30X
sniffles	DEL	ngmlr	500-999	174	34	23	0.8389	0.8832	0.8605	30X
sniffles	DEL	ngmlr	1000-4999	360	14	28	0.9626	0.9278	0.9449	30X
sniffles	DEL	ngmlr	5000-9999	66	2	38	0.973	0.6346	0.7682	30X
sniffles	DEL	ngmlr	10000-19999	15	1	3	0.9444	0.8333	0.8854	30X
sniffles	DEL	ngmlr	>20000	12	0	1	1	0.9231	0.96	30X
sniffles	DEL	ngmlr	ALL	2994	1020	1165	0.7468	0.7199	0.7331	30X
sniffles	DEL	lra	50-99	909	363	527	0.7166	0.633	0.6722	30X
sniffles	DEL	lra	100-499	1693	231	310	0.8798	0.8452	0.8621	30X
sniffles	DEL	lra	500-999	178	21	19	0.895	0.9036	0.8993	30X
sniffles	DEL	lra	1000-4999	363	8	25	0.9784	0.9356	0.9565	30X
sniffles	DEL	lra	5000-9999	93	2	11	0.9792	0.8942	0.9348	30X
sniffles	DEL	lra	10000-19999	16	0	2	1	0.8889	0.9412	30X
sniffles	DEL	lra	>20000	13	0	0	1	1	1	30X
sniffles	DEL	lra	ALL	3265	625	894	0.8396	0.785	0.8114	30X
dysgu	DEL	lra	50-99	985	321	451	0.7504	0.6859	0.7167	30X
dysgu	DEL	lra	100-499	1734	213	269	0.89	0.8657	0.8777	30X
dysgu	DEL	lra	500-999	178	15	19	0.9235	0.9036	0.9134	30X
dysgu	DEL	lra	1000-4999	380	9	8	0.9767	0.9794	0.978	30X
dysgu	DEL	lra	5000-9999	100	0	4	1	0.9615	0.9804	30X
dysgu	DEL	lra	10000-19999	17	0	1	1	0.9444	0.9714	30X
dysgu	DEL	lra	>20000	10	0	3	1	0.7692	0.8696	30X
dysgu	DEL	lra	ALL	3404	558	755	0.8581	0.8185	0.8378	30X
dysgu	DEL	minimap	50-99	1237	195	199	0.8621	0.8614	0.8618	30X
dysgu	DEL	minimap	100-499	1757	218	246	0.8894	0.8772	0.8832	30X
dysgu	DEL	minimap	500-999	175	18	22	0.9086	0.8883	0.8984	30X
dysgu	DEL	minimap	1000-4999	376	13	12	0.9661	0.9691	0.9676	30X
dysgu	DEL	minimap	5000-9999	102	1	2	0.9905	0.9808	0.9856	30X
dysgu	DEL	minimap	10000-19999	17	0	1	1	0.9444	0.9714	30X
dysgu	DEL	minimap	>20000	9	0	4	1	0.6923	0.8182	30X
dysgu	DEL	minimap	ALL	3673	445	486	0.8914	0.8831	0.8872	30X
duet	DEL	minimap	50-99	1182	224	254	0.8417	0.8231	0.8323	30X
duet	DEL	minimap	100-499	1755	240	248	0.8793	0.8762	0.8778	30X
duet	DEL	minimap	500-999	173	27	24	0.8657	0.8782	0.8719	30X
duet	DEL	minimap	1000-4999	368	17	20	0.9557	0.9485	0.9521	30X
duet	DEL	minimap	5000-9999	99	0	5	1	0.9519	0.9754	30X
duet	DEL	minimap	10000-19999	17	0	1	1	0.9444	0.9714	30X
duet	DEL	minimap	>20000	8	0	5	1	0.6154	0.7619	30X
duet	DEL	minimap	ALL	3602	508	557	0.8765	0.8661	0.8713	30X
cutesv	DEL	lra	50-99	909	331	527	0.7381	0.633	0.6815	30X
cutesv	DEL	lra	100-499	1736	216	267	0.8883	0.8667	0.8773	30X
cutesv	DEL	lra	500-999	180	15	17	0.9231	0.9137	0.9184	30X
cutesv	DEL	lra	1000-4999	374	8	14	0.979	0.9639	0.9714	30X
cutesv	DEL	lra	5000-9999	96	1	8	0.9898	0.9231	0.9553	30X
cutesv	DEL	lra	10000-19999	17	0	1	1	0.9444	0.9714	30X
cutesv	DEL	lra	>20000	11	0	2	1	0.8462	0.9167	30X
cutesv	DEL	lra	ALL	3323	571	836	0.8536	0.799	0.8254	30X
cutesv	DEL	minimap	50-99	1185	231	251	0.8379	0.8252	0.8315	30X
cutesv	DEL	minimap	100-499	1760	262	243	0.87	0.8787	0.8743	30X
cutesv	DEL	minimap	500-999	173	27	24	0.8657	0.8782	0.8719	30X
cutesv	DEL	minimap	1000-4999	369	20	19	0.9485	0.951	0.9497	30X
cutesv	DEL	minimap	5000-9999	99	1	5	0.99	0.9519	0.9706	30X
cutesv	DEL	minimap	10000-19999	17	0	1	1	0.9444	0.9714	30X
cutesv	DEL	minimap	>20000	12	0	1	1	0.9231	0.96	30X
cutesv	DEL	minimap	ALL	3615	541	544	0.8699	0.8692	0.8696	30X
sniffles	DEL	minimap	50-99	1206	194	230	0.8615	0.8398	0.8505	30X
sniffles	DEL	minimap	100-499	1731	265	272	0.8673	0.8642	0.8657	30X
sniffles	DEL	minimap	500-999	176	30	21	0.8558	0.8934	0.8742	30X
sniffles	DEL	minimap	1000-4999	358	18	30	0.952	0.9227	0.9371	30X
sniffles	DEL	minimap	5000-9999	99	1	5	0.99	0.9519	0.9706	30X
sniffles	DEL	minimap	10000-19999	16	1	2	0.9412	0.8889	0.9143	30X
sniffles	DEL	minimap	>20000	9	0	4	1	0.6923	0.8182	30X
sniffles	DEL	minimap	ALL	3595	509	564	0.8761	0.8644	0.8702	30X
duet	DEL	winnowmap	50-99	1181	218	255	0.8454	0.8224	0.8337	30X
duet	DEL	winnowmap	100-499	1774	235	229	0.8826	0.8857	0.8841	30X
duet	DEL	winnowmap	500-999	180	14	17	0.9286	0.9137	0.9211	30X
duet	DEL	winnowmap	1000-4999	365	11	23	0.9706	0.9407	0.9554	30X
duet	DEL	winnowmap	5000-9999	96	0	8	1	0.9231	0.96	30X
duet	DEL	winnowmap	10000-19999	17	0	1	1	0.9444	0.9714	30X
duet	DEL	winnowmap	>20000	8	0	5	1	0.6154	0.7619	30X
duet	DEL	winnowmap	ALL	3621	478	538	0.8835	0.8706	0.877	30X
nanovar	DEL	lra	50-99	871	226	565	0.7942	0.6065	0.6878	30X
nanovar	DEL	lra	100-499	1688	200	315	0.8942	0.8427	0.8677	30X
nanovar	DEL	lra	500-999	164	10	33	0.9438	0.8325	0.8847	30X
nanovar	DEL	lra	1000-4999	342	4	46	0.9886	0.8814	0.932	30X
nanovar	DEL	lra	5000-9999	93	1	11	0.9895	0.8942	0.9394	30X
nanovar	DEL	lra	10000-19999	15	0	3	1	0.8333	0.9091	30X
nanovar	DEL	lra	>20000	10	0	3	1	0.7692	0.8696	30X
nanovar	DEL	lra	ALL	3183	441	976	0.8787	0.7653	0.8181	30X
dysgu	DEL	ngmlr	50-99	796	614	640	0.5583	0.5543	0.5563	40X
dysgu	DEL	ngmlr	100-499	1651	321	352	0.837	0.8243	0.8306	40X
dysgu	DEL	ngmlr	500-999	181	10	16	0.9487	0.9188	0.9335	40X
dysgu	DEL	ngmlr	1000-4999	355	8	33	0.9778	0.9149	0.9453	40X
dysgu	DEL	ngmlr	5000-9999	36	0	68	1	0.3462	0.5143	40X
dysgu	DEL	ngmlr	10000-19999	5	0	13	1	0.2778	0.4348	40X
dysgu	DEL	ngmlr	>20000	4	0	9	1	0.3077	0.4706	40X
dysgu	DEL	ngmlr	ALL	3028	953	1131	0.7593	0.7281	0.7433	40X
cutesv	DEL	ngmlr	50-99	825	592	611	0.5849	0.5745	0.5796	40X
cutesv	DEL	ngmlr	100-499	1687	316	316	0.8415	0.8422	0.8419	40X
cutesv	DEL	ngmlr	500-999	179	12	18	0.9385	0.9086	0.9233	40X
cutesv	DEL	ngmlr	1000-4999	376	11	12	0.9715	0.9691	0.9703	40X
cutesv	DEL	ngmlr	5000-9999	100	1	4	0.9905	0.9615	0.9758	40X
cutesv	DEL	ngmlr	10000-19999	17	1	1	0.9444	0.9444	0.9444	40X
cutesv	DEL	ngmlr	>20000	10	0	3	1	0.7692	0.8696	40X
cutesv	DEL	ngmlr	ALL	3194	933	965	0.7743	0.768	0.7711	40X
dysgu	DEL	winnowmap	50-99	1263	189	173	0.8673	0.8795	0.8734	40X
dysgu	DEL	winnowmap	100-499	1792	199	211	0.9001	0.8947	0.8973	40X
dysgu	DEL	winnowmap	500-999	182	11	15	0.9439	0.9239	0.9338	40X
dysgu	DEL	winnowmap	1000-4999	379	13	9	0.9668	0.9768	0.9718	40X
dysgu	DEL	winnowmap	5000-9999	98	0	6	1	0.9423	0.9703	40X
dysgu	DEL	winnowmap	10000-19999	15	0	3	1	0.8333	0.9091	40X
dysgu	DEL	winnowmap	>20000	7	0	6	1	0.5385	0.7	40X
dysgu	DEL	winnowmap	ALL	3736	412	423	0.9	0.8983	0.8992	40X
nanovar	DEL	ngmlr	50-99	748	567	688	0.5675	0.5209	0.5432	40X
nanovar	DEL	ngmlr	100-499	1629	313	374	0.839	0.8133	0.8259	40X
nanovar	DEL	ngmlr	500-999	171	11	26	0.9418	0.868	0.9034	40X
nanovar	DEL	ngmlr	1000-4999	358	8	30	0.9783	0.9227	0.9497	40X
nanovar	DEL	ngmlr	5000-9999	97	1	7	0.9902	0.9327	0.9606	40X
nanovar	DEL	ngmlr	10000-19999	15	0	3	1	0.8333	0.9091	40X
nanovar	DEL	ngmlr	>20000	10	1	3	0.9091	0.7692	0.8333	40X
nanovar	DEL	ngmlr	ALL	3028	901	1131	0.7713	0.7281	0.7491	40X
nanovar	DEL	minimap	50-99	1153	175	283	0.8673	0.8029	0.8339	40X
nanovar	DEL	minimap	100-499	1724	241	279	0.8779	0.8607	0.8692	40X
nanovar	DEL	minimap	500-999	161	15	36	0.9171	0.8173	0.8643	40X
nanovar	DEL	minimap	1000-4999	348	12	40	0.9666	0.8969	0.9304	40X
nanovar	DEL	minimap	5000-9999	97	0	7	1	0.9327	0.9652	40X
nanovar	DEL	minimap	10000-19999	17	0	1	1	0.9444	0.9714	40X
nanovar	DEL	minimap	>20000	9	0	4	1	0.6923	0.8182	40X
nanovar	DEL	minimap	ALL	3509	443	650	0.888	0.8437	0.8653	40X
cutesv	DEL	winnowmap	50-99	1187	228	249	0.8401	0.8266	0.8333	40X
cutesv	DEL	winnowmap	100-499	1789	241	214	0.8808	0.8932	0.8869	40X
cutesv	DEL	winnowmap	500-999	180	14	17	0.9286	0.9137	0.9211	40X
cutesv	DEL	winnowmap	1000-4999	372	18	16	0.9536	0.9588	0.9562	40X
cutesv	DEL	winnowmap	5000-9999	98	0	6	1	0.9423	0.9703	40X
cutesv	DEL	winnowmap	10000-19999	17	0	1	1	0.9444	0.9714	40X
cutesv	DEL	winnowmap	>20000	11	0	2	1	0.8462	0.9167	40X
cutesv	DEL	winnowmap	ALL	3654	501	505	0.8796	0.8786	0.8791	40X
sniffles	DEL	winnowmap	50-99	1229	202	207	0.8588	0.8558	0.8573	40X
sniffles	DEL	winnowmap	100-499	1775	226	228	0.8872	0.8862	0.8867	40X
sniffles	DEL	winnowmap	500-999	185	18	12	0.9118	0.9391	0.9252	40X
sniffles	DEL	winnowmap	1000-4999	359	15	29	0.9597	0.9253	0.9422	40X
sniffles	DEL	winnowmap	5000-9999	99	2	5	0.9804	0.9519	0.9659	40X
sniffles	DEL	winnowmap	10000-19999	16	1	2	0.9412	0.8889	0.9143	40X
sniffles	DEL	winnowmap	>20000	9	0	4	1	0.6923	0.8182	40X
sniffles	DEL	winnowmap	ALL	3672	464	487	0.8879	0.8829	0.8854	40X
duet	DEL	ngmlr	50-99	818	579	618	0.5885	0.5696	0.5789	40X
duet	DEL	ngmlr	100-499	1677	312	326	0.8424	0.8372	0.8398	40X
duet	DEL	ngmlr	500-999	178	12	19	0.9381	0.9036	0.9205	40X
duet	DEL	ngmlr	1000-4999	371	9	17	0.9763	0.9562	0.9661	40X
duet	DEL	ngmlr	5000-9999	97	0	7	1	0.9327	0.9652	40X
duet	DEL	ngmlr	10000-19999	15	0	3	1	0.8333	0.9091	40X
duet	DEL	ngmlr	>20000	7	0	6	1	0.5385	0.7	40X
duet	DEL	ngmlr	ALL	3163	912	996	0.7766	0.7605	0.7685	40X
nanovar	DEL	lra	50-99	881	246	555	0.7819	0.6135	0.6876	40X
nanovar	DEL	lra	100-499	1707	191	296	0.8991	0.8522	0.875	40X
nanovar	DEL	lra	500-999	166	11	31	0.9399	0.8426	0.8886	40X
nanovar	DEL	lra	1000-4999	350	4	38	0.9889	0.9021	0.9435	40X
nanovar	DEL	lra	5000-9999	89	1	15	0.9889	0.8558	0.9175	40X
nanovar	DEL	lra	10000-19999	15	0	3	1	0.8333	0.9091	40X
nanovar	DEL	lra	>20000	10	0	3	1	0.7692	0.8696	40X
nanovar	DEL	lra	ALL	3218	453	941	0.8768	0.7737	0.8221	40X
duet	DEL	lra	50-99	917	317	519	0.7476	0.6386	0.6888	40X
duet	DEL	lra	100-499	1735	206	268	0.8928	0.8662	0.8793	40X
duet	DEL	lra	500-999	179	17	18	0.9137	0.9086	0.9112	40X
duet	DEL	lra	1000-4999	372	8	16	0.9789	0.9588	0.9687	40X
duet	DEL	lra	5000-9999	101	0	3	1	0.9712	0.9854	40X
duet	DEL	lra	10000-19999	17	0	1	1	0.9444	0.9714	40X
duet	DEL	lra	>20000	10	0	3	1	0.7692	0.8696	40X
duet	DEL	lra	ALL	3331	548	828	0.8588	0.8009	0.8289	40X
sniffles	DEL	ngmlr	50-99	766	640	670	0.5445	0.5334	0.5389	40X
sniffles	DEL	ngmlr	100-499	1631	341	372	0.8272	0.8143	0.8207	40X
sniffles	DEL	ngmlr	500-999	176	29	21	0.8606	0.8934	0.8767	40X
sniffles	DEL	ngmlr	1000-4999	366	12	22	0.9683	0.9433	0.9556	40X
sniffles	DEL	ngmlr	5000-9999	67	3	37	0.962	0.6442	0.7717	40X
sniffles	DEL	ngmlr	10000-19999	15	1	3	0.9412	0.8333	0.884	40X
sniffles	DEL	ngmlr	>20000	11	0	2	1	0.8462	0.9167	40X
sniffles	DEL	ngmlr	ALL	3032	1026	1127	0.7481	0.729	0.7384	40X
sniffles	DEL	lra	50-99	952	362	484	0.7255	0.663	0.6928	40X
sniffles	DEL	lra	100-499	1719	228	284	0.883	0.8582	0.8704	40X
sniffles	DEL	lra	500-999	179	18	18	0.9091	0.9086	0.9089	40X
sniffles	DEL	lra	1000-4999	369	8	19	0.9787	0.951	0.9647	40X
sniffles	DEL	lra	5000-9999	99	2	5	0.9802	0.9519	0.9659	40X
sniffles	DEL	lra	10000-19999	16	0	2	1	0.8889	0.9412	40X
sniffles	DEL	lra	>20000	12	0	1	1	0.9231	0.96	40X
sniffles	DEL	lra	ALL	3346	618	813	0.8443	0.8045	0.8239	40X
nanovar	DEL	winnowmap	50-99	1153	174	283	0.868	0.8029	0.8342	40X
nanovar	DEL	winnowmap	100-499	1739	222	264	0.8873	0.8682	0.8776	40X
nanovar	DEL	winnowmap	500-999	162	8	35	0.9556	0.8223	0.884	40X
nanovar	DEL	winnowmap	1000-4999	318	5	70	0.9844	0.8196	0.8945	40X
nanovar	DEL	winnowmap	5000-9999	88	0	16	1	0.8462	0.9167	40X
nanovar	DEL	winnowmap	10000-19999	12	0	6	1	0.6667	0.8	40X
nanovar	DEL	winnowmap	>20000	9	0	4	1	0.6923	0.8182	40X
nanovar	DEL	winnowmap	ALL	3481	409	678	0.8951	0.837	0.8651	40X
dysgu	DEL	lra	50-99	1021	337	415	0.747	0.711	0.7286	40X
dysgu	DEL	lra	100-499	1744	217	259	0.8889	0.8707	0.8797	40X
dysgu	DEL	lra	500-999	182	13	15	0.9337	0.9239	0.9287	40X
dysgu	DEL	lra	1000-4999	380	9	8	0.9767	0.9794	0.9781	40X
dysgu	DEL	lra	5000-9999	103	0	1	1	0.9904	0.9952	40X
dysgu	DEL	lra	10000-19999	17	0	1	1	0.9444	0.9714	40X
dysgu	DEL	lra	>20000	10	0	3	1	0.7692	0.8696	40X
dysgu	DEL	lra	ALL	3457	576	702	0.8559	0.8312	0.8434	40X
dysgu	DEL	minimap	50-99	1258	192	178	0.8654	0.876	0.8707	40X
dysgu	DEL	minimap	100-499	1774	220	229	0.8895	0.8857	0.8876	40X
dysgu	DEL	minimap	500-999	177	17	20	0.9137	0.8985	0.906	40X
dysgu	DEL	minimap	1000-4999	377	15	11	0.9613	0.9716	0.9665	40X
dysgu	DEL	minimap	5000-9999	103	1	1	0.9906	0.9904	0.9905	40X
dysgu	DEL	minimap	10000-19999	17	0	1	1	0.9444	0.9714	40X
dysgu	DEL	minimap	>20000	6	0	7	1	0.4615	0.6316	40X
dysgu	DEL	minimap	ALL	3712	445	447	0.8923	0.8925	0.8924	40X
duet	DEL	minimap	50-99	1184	214	252	0.8479	0.8245	0.836	40X
duet	DEL	minimap	100-499	1760	234	243	0.8823	0.8787	0.8805	40X
duet	DEL	minimap	500-999	176	20	21	0.899	0.8934	0.8962	40X
duet	DEL	minimap	1000-4999	369	15	19	0.9605	0.951	0.9558	40X
duet	DEL	minimap	5000-9999	99	0	5	1	0.9519	0.9754	40X
duet	DEL	minimap	10000-19999	17	0	1	1	0.9444	0.9714	40X
duet	DEL	minimap	>20000	8	0	5	1	0.6154	0.7619	40X
duet	DEL	minimap	ALL	3613	483	546	0.8821	0.8687	0.8754	40X
cutesv	DEL	lra	50-99	915	326	521	0.7421	0.6372	0.6856	40X
cutesv	DEL	lra	100-499	1750	216	253	0.8891	0.8737	0.8813	40X
cutesv	DEL	lra	500-999	179	15	18	0.9231	0.9086	0.9158	40X
cutesv	DEL	lra	1000-4999	377	9	11	0.9766	0.9716	0.9741	40X
cutesv	DEL	lra	5000-9999	102	1	2	0.9904	0.9808	0.9856	40X
cutesv	DEL	lra	10000-19999	17	0	1	1	0.9444	0.9714	40X
cutesv	DEL	lra	>20000	11	0	2	1	0.8462	0.9167	40X
cutesv	DEL	lra	ALL	3351	567	808	0.8555	0.8057	0.8299	40X
cutesv	DEL	minimap	50-99	1191	231	245	0.8383	0.8294	0.8338	40X
cutesv	DEL	minimap	100-499	1775	260	228	0.872	0.8862	0.879	40X
cutesv	DEL	minimap	500-999	177	22	20	0.89	0.8985	0.8942	40X
cutesv	DEL	minimap	1000-4999	372	18	16	0.9536	0.9588	0.9562	40X
cutesv	DEL	minimap	5000-9999	102	1	2	0.9903	0.9808	0.9855	40X
cutesv	DEL	minimap	10000-19999	17	0	1	1	0.9444	0.9714	40X
cutesv	DEL	minimap	>20000	11	0	2	1	0.8462	0.9167	40X
cutesv	DEL	minimap	ALL	3645	532	514	0.8727	0.8764	0.8746	40X
sniffles	DEL	minimap	50-99	1232	196	204	0.8627	0.8579	0.8603	40X
sniffles	DEL	minimap	100-499	1764	253	239	0.8747	0.8807	0.8777	40X
sniffles	DEL	minimap	500-999	180	24	17	0.8835	0.9137	0.8983	40X
sniffles	DEL	minimap	1000-4999	366	16	22	0.9578	0.9433	0.9505	40X
sniffles	DEL	minimap	5000-9999	102	3	2	0.9714	0.9808	0.9761	40X
sniffles	DEL	minimap	10000-19999	16	2	2	0.8889	0.8889	0.8889	40X
sniffles	DEL	minimap	>20000	9	0	4	1	0.6923	0.8182	40X
sniffles	DEL	minimap	ALL	3669	494	490	0.8814	0.8822	0.8818	40X
duet	DEL	winnowmap	50-99	1178	214	258	0.8476	0.8203	0.8337	40X
duet	DEL	winnowmap	100-499	1774	228	229	0.8856	0.8857	0.8856	40X
duet	DEL	winnowmap	500-999	179	11	18	0.9427	0.9086	0.9254	40X
duet	DEL	winnowmap	1000-4999	367	14	21	0.9631	0.9459	0.9544	40X
duet	DEL	winnowmap	5000-9999	99	0	5	1	0.9519	0.9754	40X
duet	DEL	winnowmap	10000-19999	17	0	1	1	0.9444	0.9714	40X
duet	DEL	winnowmap	>20000	8	0	5	1	0.6154	0.7619	40X
duet	DEL	winnowmap	ALL	3622	467	537	0.8859	0.8709	0.8783	40X
