# Supplementary material for: A Hitchhiker Guide to Structural Variant Calling: A Comprehensive Benchmark Through Different Sequencing Technologies
Source: Biomedicines. 2025 Aug 9;13(8):1949. doi: 10.3390/biomedicines13081949 (PMC12383524; doi:10.3390/biomedicines13081949)
Supplement: Supplementary file 1 [file biomedicines-13-01949-s001.zip › TableS5.xlsx]

## Sheet: TableS5
Table S5: Benchmark of five different SV calling algorithms for Pac Bio long read Whole Genome Sequencing. Method: Algorithm used for SV calling; SV_type: type of evaluated SV; Interval: length bin of evaluated SV; TP: number of true positives; FP: number of false positives; FN: number of false negatives; Precision: precision metric calculated by witty.er; Recall:recall metric calculated by witty…
Method	SV_Type	Interval	TP	FP	FN	Precision	Recall	F1Score
cuteSV	DEL	50-99	1200	185	236	0.8638	0.8357	0.8495
cuteSV	DEL	100-499	1747	223	256	0.8864	0.8722	0.8792
cuteSV	DEL	500-999	165	12	32	0.9333	0.8376	0.8829
cuteSV	DEL	1000-4999	335	13	53	0.9623	0.8634	0.9102
cuteSV	DEL	5000-9999	101	2	3	0.9808	0.9712	0.9759
cuteSV	DEL	10000-19999	15	1	3	0.9375	0.8333	0.8824
cuteSV	DEL	>20000	10	2	3	0.8333	0.7692	0.8
cuteSV	DEL	ALL	3573	438	586	0.8899	0.8591	0.8742
pbsv.hificnv	DEL	50-99	1297	207	139	0.8612	0.9032	0.8817
pbsv.hificnv	DEL	100-499	1795	275	208	0.8673	0.8962	0.8815
pbsv.hificnv	DEL	500-999	189	25	8	0.8832	0.9594	0.9197
pbsv.hificnv	DEL	1000-4999	376	25	12	0.9383	0.9691	0.9534
pbsv.hificnv	DEL	5000-9999	104	3	0	0.9714	1	0.9855
pbsv.hificnv	DEL	10000-19999	18	2	0	0.9091	1	0.9524
pbsv.hificnv	DEL	>20000	12	2	1	0.8462	0.9231	0.8829
pbsv.hificnv	DEL	ALL	3791	539	368	0.8753	0.9115	0.893
pbsv	DEL	50-99	1297	207	139	0.8612	0.9032	0.8817
pbsv	DEL	100-499	1795	275	208	0.8673	0.8962	0.8815
pbsv	DEL	500-999	189	25	8	0.8832	0.9594	0.9197
pbsv	DEL	1000-4999	376	25	12	0.9383	0.9691	0.9534
pbsv	DEL	5000-9999	104	3	0	0.9714	1	0.9855
pbsv	DEL	10000-19999	18	2	0	0.9091	1	0.9524
pbsv	DEL	>20000	12	2	1	0.8462	0.9231	0.8829
pbsv	DEL	ALL	3791	539	368	0.8753	0.9115	0.893
sniffles	DEL	50-99	1273	203	163	0.8627	0.8865	0.8744
sniffles	DEL	100-499	1811	246	192	0.8804	0.9041	0.8921
sniffles	DEL	500-999	186	12	11	0.9403	0.9442	0.9422
sniffles	DEL	1000-4999	375	17	13	0.9569	0.9665	0.9616
sniffles	DEL	5000-9999	103	2	1	0.9818	0.9904	0.9861
sniffles	DEL	10000-19999	18	1	0	0.9524	1	0.9756
sniffles	DEL	>20000	12	2	1	0.875	0.9231	0.8984
sniffles	DEL	ALL	3778	483	381	0.887	0.9084	0.8976
SVIM	DEL	50-99	1294	6111	142	0.1735	0.9011	0.291
SVIM	DEL	100-499	1818	1549	185	0.5391	0.9076	0.6764
SVIM	DEL	500-999	185	49	12	0.7975	0.9391	0.8625
SVIM	DEL	1000-4999	380	51	8	0.8825	0.9794	0.9284
SVIM	DEL	5000-9999	102	11	2	0.9076	0.9808	0.9427
SVIM	DEL	10000-19999	18	1	0	0.9524	1	0.9756
SVIM	DEL	>20000	9	2	4	0.8182	0.6923	0.75
SVIM	DEL	ALL	3806	7774	353	0.3288	0.9151	0.4838
